# Supplementary material for: A Novel Cre/lox-Based Genetic Tool for Repeated, Targeted and Markerless Gene Integration in Yarrowia lipolytica
Source: Int J Mol Sci. 2021 Oct 4;22(19):10739. doi: 10.3390/ijms221910739 (PMC8509416; doi:10.3390/ijms221910739)
Supplement: Supplementary file 1 [file ijms-22-10739-s001.zip]

Archive with 1 entries (1 files):
- ijms-1370457-supplementary final (new).pdf
